# Supplementary material for: Discriminative Ability and Associations of Sarcopenia Using Point-of-Care Ultrasound with Functional, Mobility and Frailty Status in Older Inpatients
Source: J Clin Med. 2025 Feb 27;14(5):1603. doi: 10.3390/jcm14051603 (PMC11900600; doi:10.3390/jcm14051603)
Supplement: Supplementary file 1 [file jcm-14-01603-s001.zip]

Archive with 1 entries (1 files):
- jcm-3416707-supplementary.pdf
